# Supplementary material for: Thermal imaging dataset from composite material academic samples inspected by pulsed thermography
Source: Data Brief. 2020 Sep 14;32:106313. doi: 10.1016/j.dib.2020.106313 (PMC7508994; doi:10.1016/j.dib.2020.106313)
Supplement: Supplementary file 1 [file mmc1.xml]

<?xml version="1.0" encoding="utf-8" standalone="no"?>
<data>
  <datasets>
    <author>jorge.erazo@correounivalle.edu.co;jherazo@admon.uniajc.edu.co</author>
    <type>1</type>
    <dataset>
      <name>Thermal imagery from composite material academic samples</name>
      <caption />
      <description>The infrared camera recorded the thermal evolution on the surface of the inspected CFRP/GFRP sample for several seconds (approximately 16 to 17 s) at 120 and 145 frames/s sampling rate, from before applying a heat pulse, during the heat pulse and during cooling. The experiment was performed from the two faces of the specimen (providing shallow defect depths form the front face and deeper depths from the back face), and each sequence was labeled and saved into an independent file. Every .zip file</description>
      <filetype>
        <name />
      </filetype>
      <filesize />
      <source>0</source>
      <sourcename>Original Data</sourcename>
      <access>
        <type>1</type>
        <name>Data available in data repository</name>
        <reponame>Mendeley Data</reponame>
        <PersistentId>10.17632/v4knrwgj9y.2</PersistentId>
        <deeplinkurl>https://data.mendeley.com/datasets/v4knrwgj9y/2</deeplinkurl>
      </access>
    </dataset>
  </datasets>
</data>
